# Supplementary material for: National and subnational burden of brain and central nervous system cancers in Iran, 1990–2019: Results from the global burden of disease study 2019
Source: Cancer Med. 2023 Jan 9;12(7):8614–28. doi: 10.1002/cam4.5553 (PMC10134290; doi:10.1002/cam4.5553)
Supplement: Supplementary file 4 — Figure S4. [file CAM4-12-8614-s001.zip]

Archive with 2 entries (2 files):
- CAM4_5553_Supplementary Figure 4A.pdf
- CAM4_5553_Supplementary Figure 4B.pdf
